# Supplementary material for: UVRAG Promotes Tumor Progression through Regulating SP1 in Colorectal Cancer
Source: Cancers (Basel). 2023 Apr 27;15(9):2502. doi: 10.3390/cancers15092502 (PMC10177159; doi:10.3390/cancers15092502)
Supplement: Supplementary file 1 [file cancers-15-02502-s001.zip]

Archive with 1 entries (1 files):
- cancers-2323172-supplementary.pdf
